# Supplementary material for: Field-Scale Testing of a High-Efficiency Membrane Reactor (MR)—Adsorptive Reactor (AR) Process for H2 Generation and Pre-Combustion CO2 Capture
Source: Membranes (Basel). 2024 Feb 11;14(2):51. doi: 10.3390/membranes14020051 (PMC10890546; doi:10.3390/membranes14020051)
Supplement: Supplementary file 1 [file membranes-14-00051-s001.zip]

Archive with 1 entries (1 files):
- membranes-2837314-supplementary.pdf
